# Supplementary material for: Risk factors for human acute leptospirosis in northern Tanzania
Source: PLoS Negl Trop Dis. 2018 Jun 7;12(6):e0006372. doi: 10.1371/journal.pntd.0006372 (PMC5991637; doi:10.1371/journal.pntd.0006372)
Supplement: S1 Table — (XLSX) [file pntd.0006372.s002.xlsx]

## Sheet: Sheet1
Bivariate logistic regression of behaviours among patients with febrile illness, northern Tanzania, 2012-14
	Cleaned cattle waste	Cleaned goat waste	Cleaned pig waste	Fed cattle	Fed goats	Fed pigs	Herded cattle	Herded goats	Kept cattle inside the house	Kept goats inside the house	Kept pigs inside the house	Milked cattle	Milked goats	Owning cattle	Own dogs	Owned goats	Own pigs	Slaughtered cattle	Slaughtered goats	Slaughtered pigs	Worked as a farmer	Killed rodents	Rodents seen in house	Freq. evidence of rodents seen in house	Freq. rodents seen in fields	Freq. rodents seen in compound	Freq. rodents seen in kitchen/ food store	Bathed in surface water	Drank untreated surface water	Had standing water in compound	Walked barefoot	Washed in surface water
	Odds ratio (95% CI)	Odds ratio (95% CI)	Odds ratio (95% CI)	Odds ratio (95% CI)	Odds ratio (95% CI)	Odds ratio (95% CI)	Odds ratio (95% CI)	Odds ratio (95% CI)	Odds ratio (95% CI)	Odds ratio (95% CI)	Odds ratio (95% CI)	Odds ratio (95% CI)	Odds ratio (95% CI)	Odds ratio (95% CI)	Odds ratio (95% CI)	Odds ratio (95% CI)	Odds ratio (95% CI)	Odds ratio (95% CI)	Odds ratio (95% CI)	Odds ratio (95% CI)	Odds ratio (95% CI)	Odds ratio (95% CI)	Odds ratio (95% CI)	Odds ratio (95% CI)	Odds ratio (95% CI)	Odds ratio (95% CI)	Odds ratio (95% CI)	Odds ratio (95% CI)	Odds ratio (95% CI)	Odds ratio (95% CI)	Odds ratio (95% CI)	Odds ratio (95% CI)
Cleaned goat waste	28.8 (12.0-69.1)
Cleaned pig waste	36.7 (18.3-73.6)	12.3 (5.1-30.0)
Fed cattle	324.1 (96.6-1087)	18.4 (9.7-35.0)	11.9 (5.2-27.5)
Fed goats	15.3 (8.3-28.2)	97.8 (41.4-230.7)	7.2 (3.1-16.8)	43.1 (24.3-76.5)
Fed pigs	23.9 (10.4-55.3)	10.9 (4.5-26.0)	1141.0 (255.7-5090.5)	20.2 (8.7-47.0)	10.5 (4.7-23.6)
Herded cattle	10.9 (2.9-39.9)	7.7 (1.9-30.8)	3.9 (0.48-32.2)	22.0 (5.6-86.7)	14.5 (4.0-52.6)	3.6 (0.44-29.5)
Herded goats	2.4 (0.68-8.2)	6.7 (2.5-17.9)	1.6 (0.20-12.2)	6.1 (2.6-14.6)	25.3 (10.1-63-7)	1.4 (0.19-11.2)	527.1 (62.5-4446.7)
Kept cattle inside the house	6.3 (1.2-33.3)	.	.	12.1 (2.7-55.1)	3.7 (0.70-19.3)	.	41.5 (7.0-246.2)	15.5 (2.9-84.7)
Kept goats inside the house	2.2 (0.27-18.2)	2.5 (0.30-20.4)	.	1.2 (0.15-10.2)	1.3 (0.16-10.7)	.	.	.	.
Kept pigs inside the house	5.7 (2.9-11.0)	3.4 (1.6-7.3)	.	3.7 (2.0-6.7)	2.9 (1.6-5.4)	.	1.3 (0.16-10.2)	0.51 (0.07-3.9)	.	1.6 (0.20-13.5)
Milked cattle	98.4 (34.7-278.8)	9.4 (3.8-23.1)	1.4 (0.19-11.1)	35.0 (13.5-90.5)	8.0 (3.5-18.3)	2.9 (0.64-12.9)	15.8 (3.3-65.3)	5.4 (1.5-19.7)	.	4.8 (0.57-40.8)	0.99 (0.23-4.3)
Milked goats	7.7 (0.69-86.8)	8.6 (0.77-97.1)	.	17.8 (1.6-198.2)	18.5 (1.7-206.4)	.	.	.	.	.	.	71.1 (6.2-812.8)
Owning cattle	.	6.3 (3.4-11.6)	7.3 (3.3-17.4)	258.2 (62.6-1064)	9.2 (5.6-15.0)	10.1 (4.2-24.5)	.	4.7 (2.0-10.8)	.	5.8 (1.4-24.4)	5.5 (3.3-9.1)	.	6.9 (0.62-76.0)
Own dogs	2.5 (1.4-4.6)	2.4 (1.3-4.6)	3.6 (1.6-8.3)	2.9 (1.8-4.8)	2.9 (1.7-4.8)	3.7 (1.7-8.3)	2.1 (0.53-8.2)	1.7 (0.67-4.5)	0.80 (0.10-6.7)	2.9 (0.69-12.4)	4.9 (2.9-8.2)	2.3 (0.99-5.5)	2.4 (0.22-26.9)	5.3 (3.6-7.8)
Owned goats	4.8 (2.7-8.7)	.	3.0 (1.3-6.9)	7.6 (4.7-12.3)	193 (47.0-796.8)	4.2 (1.9-9.3)	27.4 (3.5-217.9)	33.9 (7.9-146.0)	4.0 (0.88-17.8)	.	4.6 (2.8-7.6)	6.7 (2.8-15.7)	.	15.1 (10.3-22.1)	5.8 (3.9-8.4)
Own pigs	5.5 (2.8-10.7)	3.4 (1.6-7.1)	.	3.6 (2.0-6.5)	2.8 (1.5-5.3)	.	1.3 (0.16-10.0)	0.50 (0.07-3.8)	.	1.6 (0.20-13.3)	.	0.98 (0.22-4.2)	.	5.3 (3.2-8.8)	4.7 (2.8-7.9)	4.4 (2.7-7.3)
Slaughtered cattle	0.87 (0.31-2.5)	1.6 (0.65-3.9)	0.96 (0.22-4.2)	0.76 (0.32-1.8)	1.9 (0.98-3.7)	0.88 (0.2-3.7)	2.7 (0.56-12.9)	1.0 (0.23-4.4)	.	1.5 (0.18-12.5)	0.83 (0.32-2.1)	0.92 (0.21-4.0)	5.3 (0.48-59.6)	0.58 (0.30-1.12)	1.0 (0.56-2.0)	1.1 (0.65-1.9)	0.81 (0.32-2.1)
Slaughtered goats	2.0 (0.57-6.7)	3.1 (1.0-9.5)	2.9 (0.64-13.0)	3.2 (1.3-7.8)	4.1 (1.7-9.7)	4.3 (1.2-15.4)	14.5 (3.5-59.4)	5.0 (1.4-17.9)	.	.	2.0 (0.69-6.1)	1.3 (0.17-9.8)	15.7 (1.4-178.4)	2.4 (1.1-5.3)	1.1 (0.41-3.0)	2.8 (1.3-6.1)	2.0 (0.68-6.0)	16.4 (7.3-36.6)
Slaughtered pigs	5.2 (1.0-26.6)	5.9 (1.2-29.9)	12.3 (2.4-64.6)	2.9 (0.59-14.8)	5.6 (1.3-23.8)	11.3 (2.2-58.8)	.	.	.	.	3.9 (0.77-19.6)	11.8 (2.3-61.5)	.	1.1 (0.23-5.7)	0.69 (0.08-5.6)	1.8 (0.42-7.5)	3.8 (0.76-19.3)	18.8 (4.4-80.5)	10.8 (2.1-56.3)
Worked as a farmer	9.5 (5.2-17.4)	9.7 (5.1-18.3)	5.7 (2.5-13.0)	8.5 (5.3-13.7)	8.3 (5.1-13.5)	7.8 (3.4-17.9)	9.2 (2.3-35.8)	4.4 (1.9-10.1)	0.63 (0.08-5.3)	.	1.8 (1.0-3.1)	10.7 (4.4-26.2)	7.7 (0.69-84.9)	3.7 (2.6-5.3)	1.6 (1.1-2.5)	3.0 (2.1-4.2)	1.7 (1.0-3.0)	1.1 (0.60-1.9)	4.3 (2.0-9.4)	2.3 (0.54-9.7)
Killed rodents	2.6 (0.75-9.2)	1.8 (0.41-8.0)	.	2.1 (0.69-6.4)	2.9 (1.0-8.2)	.	4.5 (0.54-37.4)	1.8 (0.23-14.2)	.	5.8 (0.68-49.6)	0.56 (0.07-4.3)	6.1 (1.7-22.1)	20.5 (1.8-235.5)	1.1 (0.38-2.9)	0.80 (0.23-2.7)	1.5 (0.59-3.7)	0.55 (0.07-4.2)	.	.	.	2.9 (1.2-7.1)
Rodents seen in house	2.1 (1.2-3.3)	2.4 (1.4-4.5)	1.5 (0.66-3.4)	1.5 (0.99-2.4)	1.5 (0.95-2.3)	0.76 (0.32-1.78)	1.7 (0.50-6.1)	1.9 (0.84-4.4)	10.5 (1.2-88.2)	1.0 (0.25-4.4)	0.81 (0.48-1.4)	2.3 (1.0-5.0)	3.5 (0.31-38.5)	1.2 (0.90-1.7)	1.1 (0.84-1.5)	1.4 (1.0-1.9)	0.85 (0.51-1.4)	1.5 (0.91-2.4)	1.9 (0.88-4.1)	5.3 (1.1-26.3)	1.5 (1.1-2.2)	2.9 (1.2-7.1)
Freq. evidence of rodents seen in house	2.3 (1.3-4.1)	3.0 (1.6-5.5)	1.5 (0.66-3.4)	1.7 (1.1-2.7)	1.8 (1.1-2.8)	0.91 (0.40-2.1)	1.7 (0.50-6.1)	1.6 (0.70-3.7)	4.4 (0.85-22.7)	1.1 (0.14-9.4)	0.94 (0.56-1.6)	2.3 (1.0-5.0)	3.5 (0.31-38.5)	1.3 (0.95-1.8)	1.1 (0.80-1.7)	1.5 (1.1-2.1)	0.98 (0.59-1.6)	1.3 (0.80-2.1)	1.6 (0.76-3.5)	2.9 (0.69-12.3)	1.6 (1.2-2.2)	4.5 (1.7-11.8)	136.1 (81.6-226.9)
Freq. rodents seen in fields	2.0 (0.97-4.1)	4.8 (2.5-9.1)	2.8 (1.1-7.2)	2.3 (1.3-4.1)	3.4 (2.0-5.8)	2.4 (0.97-6.4)	0.89 (0.11-7.1)	1.7 (0.57-5.1)	1.3 (0.16-11.2)	0.86 (0.17-4.3)	1.4 (0.70-2.9)	0.33 (0.04-2.4)	.	1.6 (1.0-2.6)	2.4 (1.5-3.9)	2.0 (1.3-3.1)	1.6 (0.80-3.1)	1.8 (0.97-3.5)	2.4 (0.93-6.0)	2.7 (0.53-13.6)	3.9 (2.5-6.1)	1.9 (0.64-5.9)	5.2 (3.2-8.4)	7.1 (4.3-11.7)
Freq. rodents seen in compound	1.8 (1.0-3.3)	2.0 (1.1-3.7)	1.6 (0.68-3.7)	1.4 (0.88-2.3)	1.4 (0.88-2.29)	0.95 (0.39-2.3)	0.64 (0.14-3.1)	1.4 (0.58-3.3)	6.6 (1.3-34.2)	1.7 (0.39-7.1)	1.3 (0.74-2.2)	1.8 (0.78-4.0)	5.2 (0.47-57.8)	1.5 (1.0-2.1)	1.4 (0.96-2.0)	1.2 (0.86-1.7)	1.3 (0.79-2.2)	0.90 (0.52-1.6)	1.1 (0.47-2.5)	2.6 (0.65-10.6)	1.5 (1.0-2.1)	3.0 (1.2-7.1)	15.0 (10.3-21.8)	16.1 (11.1-23.5)	7.6 (4.8-12.3)
Freq. rodents seen in kitchen/ food store	1.3 (0.68-2.3)	2.0 (1.1-3.6)	2.0 (0.89-4.7)	1.2 (0.75-2.0)	1.3 (0.78-2.1)	1.0 (0.42-2.5)	0.69 (0.15-3.2)	0.77 (0.28-2.1)	2.1 (0.47-9.5)	1.2 (0.25-6.2)	1.2 (0.68-2.0)	1.1 (0.45-2.6)	1.4 (0.12-15.5)	1.5 (1.1-2.1)	1.5 (1.0-2.2)	1.5 (1.1-2.2)	1.2 (0.73-2.1)	1.6 (0.97-2.7)	1.7 (0.75-3.7)	4.7 (1.1-19.9)	1.7 (1.2-2.4)	2.6 (1.1-6.24)	26.7 (17.4-41.0)	38.7 (22.9-57.9)	6.7 (4.2-10.6)	15.4 (10.7-22.3)
Bathed in surface water	5.4 (3.0-9.5)	3.2 (1.8-5.9)	5.5 (2.4-12.6)	3.8 (2.4-5.9)	3.0 (1.9-4.8)	4.6 (2.1-10.1)	2.5 (0.70-8.9)	1.6 (0.66-4.0)	1.5 (0.28-7.7)	0.80 (0.10-6.5)	2.5 (1.5-4.2)	5.0 (2.2-11.2)	1.8 (0.17-20.5)	3.0 (2.1-4.3)	2.0 (1.3-2.9)	2.4 (1.7-3.5)	2.4 (1.5-4.1)	1.1 (0.64-2.0)	3.1 (1.4-6.7)	2.2 (0.53-9.4)	2.9 (2.0-4.2)	2.9 (1.2-6.9)	1.2 (0.88-1.7)	1.3 (0.94-1.8)	1.4 (0.85-2.3)	0.96-0.66-1.4)	0.98 (0.67-1.4)
Drank untreated surface water	3.0 (1.6-5.5)	2.5 (1.3-4.9)	2.4 (0.96-5.9)	3.3 (2.0-5.4)	3.3 (2.0-5.4)	3.1 (1.4-7.1)	1.4 (0.30-6.7)	1.6 (0.57-4.3)	2.3 (0.43-11.8)	1.6 (0.37-6.6)	1.8 (1.0-3.3)	2.2 (0.02-5.5)	2.8 (0.25-31.2)	3.1 (2.1-4.5)	1.7 (1.1-2.6)	3.0 (2.0-4.4)	1.8 (0.99-3.2)	1.5 (0.82-2.7)	3.5 (1.6-7.8)	1.9 (0.37-9.4)	2.2 (1.5-3.3)	2.3 (0.87-6.0)	1.4 (0.94-2.0)	1.5 (1.0-2.2)	1.4 (0.79-2.4)	1.1 (0.70-1.6)	1.2 (0.76-1.8)	192.5 (85.9-431-5)
Had standing water in compound	0.32 (0.13-0.75)	0.78 (0.39-1.6)	0.11 (0.01-0.81)	0.51 (0.28-0.90)	0.63 (0.36-1.1)	0.10 (0.01-0.73)	0.28 (0.04-2.3)	0.53 (0.18-1.6)	1.0 (0.20-5.4)	0.77 (0.18-3.2)	0.53 (0.28-1.0)	0.64 (0.24-1.7)	1.3 (0.12-14.4)	0.66 (0.45-0.97)	0.87 (0.58-1.3)	0.70 (0.49-1.0)	0.58 (0.31-1.1)	1.5 (0.90-2.5)	1.1 (0.47-2.5)	0.37 (0.04-3.0)	0.89 (0.61-1.3)	1.0 (0.40-2.7)	1.4 (1.1-2.0)	1.4 (1.1-2.0)	2.2 (1.4-3.4)	1.4 (1.0-1.9)	1.4 (0.99-1.9)	1.2 (0.86-1.8)	1.3 (0.85-1.9)
Walked barefoot	1.3 (0.74-2.2)	1.0 (0.58-1.9)	1.3 (0.58-2.9)	1.2 (0.74-1.8)	1.4 (0.89-2.2)	0.80 (0.36-1.8)	1.9 (0.55-6,9)	3.0 (1.2-7.4)	0.51 (0.10-2.7)	2.1 (0.49-8.7)	1.2 (0.75-2.0)	1.4 (0.64-3.1)	0.64 (0.06-7.1)	1.0 (0.74-1.4)	1.1 (0.76-1.6)	1.3 (0.92-1.7)	1.3 (0.78-2.1)	1.3 (0.79-2.1)	0.88 (0.40-1.9)	1.3 (0.32-5.2)	1.2 (0.88-1.7)	1.7 (0.73-4.2)	1.6 (1.2-2.2)	1.3 (1.0-1.8)	1.5 (1.0-2.4)	1.4 (1.0-1.9)	1.3 (0.98-1.8)	1.6 (1.2-2.3)	1.9 (1.3-2.8)	1.7 (1.2-2.2)
Washed in surface water	4.9 (2.7-8.6)	3.2 (1.8-5.9)	3.6 (1.6-8.0)	3.4 (2.1-5.4)	2.7 (1.7-4.4)	3.6 (1.6-7.8)	2.3 (0.64-8.2)	1.5 (0.61-3.7)	1.4 (0.26-7.1)	.	2.3 (1.4-3.8)	4.6 (2.0-10.3)	1.7 (0.15-18.9)	3.0 (2.1-4.3)	1.9 (1.3-2.8)	2.3 (1.7-3.3)	2.2 (1.3-3.7)	1.0 (0.59-1.8)	2.8 (1.3-6.2)	2.1 (0.49-8.7)	2.8 (1.9-4.0)	2.6 (1.1-6.3)	1.3 (0.92-1.8)	1.3 (0.95-1.8)	1.2 (0.72-1.9)	0.98 (0.69-1.4)	1.0 (0.70-1.5)	1332.1 (484.7-3661.0)	187.6 (79.7-441.6)	1.4 (1.0-2.0)	1.6 (1.2-2.3)
Worked in rice fields	1.7 (0.39-7.6)	1.9 (0.4-8.5)	.	0.97 (0.22-4.2)	1.0 (0.22-4.4)	.	.	.	.		0.59 (0.08-4.5)	3.9 (0.85-17.7)	.	1.1 (0.4-3.2)	0.53 (0.12-2.3)	0.97 (0.34-2.7)	0.59 (0.08-4.4)	0.55 (0.07-4.2)	3.6 (0.78-16.1)	.	80.6 (10.7-606.6)	.	1.2 (0.47-2.9)	1.2 (0.47-2.9)	3.6 (1.3-9.6)	1.8 (0.71-4.3)	1.5 (0.60-3.8)	1.6 (0.61-4.2)	1.9 (0.68-5.3)	1.8 (0.71-4.4)	3.1 (1.2-8.1)	1.9 (0.73-4.7)
Footnote: The variables 'Rodents seen in house', 'Evidence of rodents seen in the house', 'rodents seen in the fields', 'rodents seen in the compound', and 'rodents seen in kitchen/food store' have been reduced to binary variables (less than once per week or more than once per week) to facilitate presentation in this table.
Key: CI = confidence intervals
