# Supplementary material for: Risk factors for human acute leptospirosis in northern Tanzania
Source: PLoS Negl Trop Dis. 2018 Jun 7;12(6):e0006372. doi: 10.1371/journal.pntd.0006372 (PMC5991637; doi:10.1371/journal.pntd.0006372)
Supplement: S2 Table — (XLSX) [file pntd.0006372.s003.xlsx]

## Sheet: Expert 1
Matrix of pairwise comparisons made by experts in East African livestock urine exposure during analytic hierarchy process, and calculation of livestock urine exposure weights, 2015
Expert 1
Cattle or goat urine exposure
		Birth livestock	Milk Livestock	Clean livestock waste	Slaughter livestock	Veterinarian	Feed livestock	Herd livestock	Keep livestock around house	Keep livestock inside house		Weights	Consistency	Consistency Index	Random index	Consistency Ratio
	Birth livestock	1	0.2	0.142857	3	0.333333	3	0.25	4	0.5		0.0641006	11.0446	0.258657	1.46	0.177162
	Milk Livestock	5	1	0.333333	4	0.333333	3	5	4	2		0.150971	11.9071
	Clean livestock waste	7	3	1	7	4	8	5	8	4		0.322592	11.4418
	Slaughter livestock	0.333333	0.25	0.142857	1	0.333333	0.2	0.25	0.166667	0.142857		0.0217846	10.4339
	Veterinarian	3	3	0.25	3	1	2	0.333333	4	0.5		0.115061	11.3349
	Feed livestock	0.333333	0.333333	0.125	5	0.5	1	1	3	2		0.073958	10.8108
	Herd livestock	4	0.2	0.2	4	3	1	1	3	0.25		0.096018	11.482
	Keep livestock around house	0.25	0.25	0.125	6	0.25	0.333333	0.333333	1	0.333333		0.0400694	9.70254
	Keep livestock inside house	2	0.5	0.25	7	2	0.5	4	3	1		0.115445	11.4656
		22.9167	8.73333	2.56905	40	11.75	19.0333	17.1667	30.1667	10.7262
	Birth livestock	0.0436364	0.0229008	0.055607	0.075	0.0283688	0.157618	0.0145631	0.132597	0.0466149
	Milk Livestock	0.218182	0.114504	0.12975	0.1	0.0283688	0.157618	0.291262	0.132597	0.186459
	Clean livestock waste	0.305455	0.343511	0.389249	0.175	0.340426	0.420315	0.291262	0.265193	0.372919
	Slaughter livestock	0.0145455	0.028626	0.055607	0.025	0.0283688	0.0105079	0.0145631	0.00552486	0.0133185
	Veterinarian	0.130909	0.343511	0.0973123	0.075	0.0851064	0.105079	0.0194175	0.132597	0.0466149
	Feed livestock	0.0145455	0.0381679	0.0486562	0.125	0.0425532	0.0525394	0.0582524	0.0994475	0.186459
	Herd livestock	0.174545	0.0229008	0.0778499	0.1	0.255319	0.0525394	0.0582524	0.0994475	0.0233074
	Keep livestock around house	0.0109091	0.028626	0.0486562	0.15	0.0212766	0.0175131	0.0194175	0.0331492	0.0310766
	Keep livestock inside house	0.0872727	0.0572519	0.0973123	0.175	0.170213	0.0262697	0.23301	0.0994475	0.0932297
			0	1	2	3	4	5	6	7
		Birthing	Milking	Waste	Slaughtered/ Abbattoir	Vet	Feeding	Herding	Owning around House	Owning Inside House		Weights
0	Birthing livestock	1	#VALUE!	#VALUE!	#VALUE!	#VALUE!	#VALUE!	#VALUE!	#VALUE!	#VALUE!		#VALUE!	#VALUE!	#VALUE!
1	Milking Livestock	0.125	1	#VALUE!	#VALUE!	#VALUE!	#VALUE!	#VALUE!	#VALUE!	#VALUE!		#VALUE!	#VALUE!
2	Cleaning up waste	0	0	1	#VALUE!	#VALUE!	#VALUE!	#VALUE!	#VALUE!	#VALUE!		#VALUE!	#VALUE!
3	Slaughtered/ abbattoir worker	0	0.25	0.2	1	#VALUE!	#VALUE!	#VALUE!	#VALUE!	#VALUE!		#VALUE!	#VALUE!
4	Occupation Veterinarian	0.142857	0	0	0	1	#VALUE!	#VALUE!	#VALUE!	#VALUE!		#VALUE!	#VALUE!
5	Feeding	1	0.166667	0	0.25	0	1	#VALUE!	#VALUE!	#VALUE!		#VALUE!	#VALUE!
6	Herding	0	0.25	0	#REF!	1	0	1	#VALUE!	#VALUE!		#REF!	#REF!
7	Owning Around House	0	1	0.125	0.125	0	0	0	1	#VALUE!		#REF!	#VALUE!
8	Owning Inside House	0	0.25	0.125	0	1	0	1	#REF!	1		#REF!	#REF!
		2.26786	#VALUE!	#VALUE!	#VALUE!	#VALUE!	#VALUE!	#VALUE!	#VALUE!	#VALUE!
	Birthing livestock	0.0436364	#VALUE!	#VALUE!	#VALUE!	#VALUE!	#VALUE!	#VALUE!	#VALUE!	#VALUE!
	Milking Livestock	0.00545455	0.114504	#VALUE!	#VALUE!	#VALUE!	#VALUE!	#VALUE!	#VALUE!	#VALUE!
	Cleaning up waste	0	0	0.389249	#VALUE!	#VALUE!	#VALUE!	#VALUE!	#VALUE!	#VALUE!
	Slaughtered/ abbattoir worker	0	0.028626	0.0778499	0.025	#VALUE!	#VALUE!	#VALUE!	#VALUE!	#VALUE!
	Occupation Veterinarian	0.00623377	0	0	0	0.0851064	#VALUE!	#VALUE!	#VALUE!	#VALUE!
	Feeding	0.0436364	0.019084	0	0.00625	0	0.0525394	#VALUE!	#VALUE!	#VALUE!
	Herding	0	0.028626	0	#REF!	0.0851064	0	0.0582524	#VALUE!	#VALUE!
	Owning Around House	0	0.114504	0.0486562	0.003125	0	0	0	#REF!	#VALUE!
	Owning Inside House	0	0.028626	0.0486562	0	0.0851064	0	0.0582524	#REF!	0.0331492
		0.111111	0.125	0.142857	0.166667	0.2	0.25	#REF!	#REF!	1
Pig urine exposure
		Birth livestock	Clean livestock waste	Slaughter livestock	Veterinarian	Feed livestock	Keep livestock around house	Keep livestock inside house		Weights	Consistency	Consistency Index	Random index	Consistency Ratio
	Birth livestock	1	0.142857	3	0.333333	3	4	0.5		0.100942	8.99874	0.2027	1.43	0.141748
	Clean livestock waste	7	1	7	4	8	8	4		0.433943	8.60903
	Slaughter livestock	0.333333	0.142857	1	0.333333	0.2	0.166667	0.142857		0.0289048	7.58086
	Veterinarian	3	0.25	3	1	2	4	0.5		0.130804	8.70937
	Feed livestock	0.333333	0.125	5	0.5	1	3	2		0.104712	8.22483
	Keep livestock around house	0.25	0.125	6	0.25	0.333333	1	0.333333		0.0573193	7.42548
	Keep livestock inside house	2	0.25	7	2	0.5	3	1		0.143375	7.96511
		13.9167	2.03571	32	8.41667	15.0333	23.1667	8.47619
	Birth livestock	0.0718563	0.0701754	0.09375	0.039604	0.199557	0.172662	0.0589888
	Clean livestock waste	0.502994	0.491228	0.21875	0.475248	0.532151	0.345324	0.47191
	Slaughter livestock	0.0239521	0.0701754	0.03125	0.039604	0.0133038	0.00719424	0.0168539
	Veterinarian	0.215569	0.122807	0.09375	0.118812	0.133038	0.172662	0.0589888
	Feed livestock	0.0239521	0.0614035	0.15625	0.0594059	0.0665188	0.129496	0.235955
	Keep livestock around house	0.0179641	0.0614035	0.1875	0.029703	0.0221729	0.0431655	0.0393258
	Keep livestock inside house	0.143713	0.122807	0.21875	0.237624	0.0332594	0.129496	0.117978

## Sheet: Expert 2
Matrix of pairwise comparisons made by experts in East African livestock urine exposure during analytic hierarchy process, and calculation of livestock urine exposure weights, 2015
Expert 2
Cattle urine exposure
		Birth livestock	Milk Livestock	Clean livestock waste	Slaughter livestock	Veterinarian	Feed livestock	Herd livestock	Keep livestock around house	Keep livestock inside house		Weights	Consistency	Consistency Index	Random index	Consistency Ratio
	Birth livestock	1	5	0.2	3	3	3	0.2	0.142857	0.2		0.0706041	12.0795	0.587388	1.46	0.40232
	Milk Livestock	0.2	1	0.142857	3	0.333333	3	1	0.2	0.333333		0.0448782	12.9807
	Clean livestock waste	5	7	1	7	7	7	5	5	3		0.301641	12.5929
	Slaughter livestock	0.333333	0.333333	0.142857	1	0.2	0.2	7	0.142857	0.2		0.0486295	17.574
	Veterinarian	0.333333	3	0.142857	5	1	0.333333	0.142857	0.142857	0.2		0.0467963	12.3862
	Feed livestock	0.333333	0.333333	0.142857	5	3	1	0.142857	0.142857	0.2		0.0440882	13.2221
	Herd livestock	5	1	0.2	0.142857	7	7	1	0.2	0.142857		0.0922387	13.5891
	Keep livestock around house	7	5	0.2	7	7	7	5	1	0.333333		0.169286	14.4527
	Keep livestock inside house	5	3	0.333333	5	5	5	7	3	1		0.181838	14.4147
		24.2	25.6667	2.50476	36.1429	33.5333	33.5333	26.4857	9.97143	5.60952
	Birth livestock	0.0413223	0.194805	0.0798479	0.083004	0.0894632	0.0894632	0.00755124	0.0143266	0.0356537
	Milk Livestock	0.00826446	0.038961	0.0570342	0.083004	0.00994036	0.0894632	0.0377562	0.0200573	0.0594228
	Clean livestock waste	0.206612	0.272727	0.39924	0.193676	0.208748	0.208748	0.188781	0.501433	0.534805
	Slaughter livestock	0.0137741	0.012987	0.0570342	0.027668	0.00596421	0.00596421	0.264293	0.0143266	0.0356537
	Veterinarian	0.0137741	0.116883	0.0570342	0.13834	0.0298211	0.00994036	0.00539374	0.0143266	0.0356537
	Feed livestock	0.0137741	0.012987	0.0570342	0.13834	0.0894632	0.0298211	0.00539374	0.0143266	0.0356537
	Herd livestock	0.206612	0.038961	0.0798479	0.00395257	0.208748	0.208748	0.0377562	0.0200573	0.0254669
	Keep livestock around house	0.289256	0.194805	0.0798479	0.193676	0.208748	0.208748	0.188781	0.100287	0.0594228
	Keep livestock inside house	0.206612	0.116883	0.13308	0.13834	0.149105	0.149105	0.264293	0.30086	0.178268
			0	1	2	3	4	5	6	7
		Birthing	Milking	Waste	Slaughtered/ Abbattoir	Vet	Feeding	Herding	Owning around House	Owning Inside House		Weights
0	Birthing livestock	1	#VALUE!	#VALUE!	#VALUE!	#VALUE!	#VALUE!	#VALUE!	#VALUE!	#VALUE!		#VALUE!	#VALUE!	#VALUE!
1	Milking Livestock	0	1	#VALUE!	#VALUE!	#VALUE!	#VALUE!	#VALUE!	#VALUE!	#VALUE!		#VALUE!	#VALUE!
2	Cleaning up waste	0	0	1	#VALUE!	#VALUE!	#VALUE!	#VALUE!	#VALUE!	#VALUE!		#VALUE!	#VALUE!
3	Slaughtered/ abbattoir worker	0	0	0	1	#VALUE!	#VALUE!	#VALUE!	#VALUE!	#VALUE!		#VALUE!	#VALUE!
4	Occupation Veterinarian	#REF!	1	0.166667	0.125	1	#VALUE!	#VALUE!	#VALUE!	#VALUE!		#REF!	#REF!
5	Feeding	0	#REF!	0.111111	#REF!	0	1	#VALUE!	#VALUE!	#VALUE!		#REF!	#REF!
6	Herding	0.111111	0.166667	0.111111	0.2	0.25	#REF!	1	#VALUE!	#VALUE!		#REF!	#REF!
7	Owning Around House	#REF!	0.125	1	0.125	0	0	0	1	#VALUE!		#REF!	#REF!
8	Owning Inside House	0	0	0	0	0.166667	0.25	1	0	1		#REF!	4.14846
		#REF!	#VALUE!	#VALUE!	#VALUE!	#VALUE!	#VALUE!	#VALUE!	#VALUE!	#VALUE!
	Birthing livestock	0.0413223	#VALUE!	#VALUE!	#VALUE!	#VALUE!	#VALUE!	#VALUE!	#VALUE!	#VALUE!
	Milking Livestock	0	0.038961	#VALUE!	#VALUE!	#VALUE!	#VALUE!	#VALUE!	#VALUE!	#VALUE!
	Cleaning up waste	0	0	0.39924	#VALUE!	#VALUE!	#VALUE!	#VALUE!	#VALUE!	#VALUE!
	Slaughtered/ abbattoir worker	0	0	0	0.027668	#VALUE!	#VALUE!	#VALUE!	#VALUE!	#VALUE!
	Occupation Veterinarian	#REF!	0.038961	0.0665399	0.0034585	0.0298211	#VALUE!	#VALUE!	#VALUE!	#VALUE!
	Feeding	0	#REF!	0.0443599	#REF!	0	0.0298211	#VALUE!	#VALUE!	#VALUE!
	Herding	0.00459137	0.00649351	0.0443599	0.0055336	0.00745527	#REF!	0.0377562	#VALUE!	#VALUE!
	Owning Around House	#REF!	0.00487013	0.39924	0.0034585	0	0	0	#REF!	#VALUE!
	Owning Inside House	0	0	0	0	0.00497018	0.00745527	0.0377562	#REF!	0.100287
		0.111111	0.125	0.142857	0.166667	0.2	0.25	#REF!	#REF!	1

## Sheet: Expert 3
Matrix of pairwise comparisons made by experts in East African livestock urine exposure during analytic hierarchy process, and calculation of livestock urine exposure weights, 2015
Expert 3
Cattle urine exposure
		Birth livestock	Milk Livestock	Clean livestock waste	Slaughter livestock	Veterinarian	Feed livestock	Herd livestock	Keep livestock around house	Keep livestock inside house		Weights	Consistency	Consistency Index	Random index	Consistency Ratio
	Birth livestock	1	0.142857	3	7	4	0.142857	1	7	7		0.139993	24.194	1.84526	1.46	1.26388
	Milk Livestock	7	1	0.142857	0.333333	7	0.333333	0.142857	0.333333	0.2		0.0840642	25.765
	Clean livestock waste	0.333333	7	1	1	0.142857	7	0.333333	0.142857	0.142857		0.0782706	22.6612
	Slaughter livestock	0.142857	3	1	1	0.142857	0.333333	7	7	3		0.107105	23.2709
	Veterinarian	0.25	0.142857	7	7	1	7	0.142857	0.111111	7		0.133535	22.4813
	Feed livestock	7	3	0.142857	3	0.142857	1	5	0.2	5		0.123771	21.9072
	Herd livestock	1	7	3	0.142857	7	0.2	1	5	0.142857		0.105702	25.983
	Keep livestock around house	0.142857	3	7	0.142857	9	5	0.2	1	9		0.137981	26.2456
	Keep livestock inside house	0.142857	5	7	0.333333	0.142857	0.2	7	0.111111	1		0.0895789	21.3507
		17.0119	29.2857	29.2857	19.9524	28.5714	21.2095	21.819	20.8984	32.4857
	Birth livestock	0.0587824	0.00487805	0.102439	0.350835	0.14	0.00673552	0.0458315	0.334954	0.215479
	Milk Livestock	0.411477	0.0341463	0.00487805	0.0167064	0.245	0.0157162	0.00654736	0.0159502	0.00615655
	Clean livestock waste	0.0195941	0.239024	0.0341463	0.0501193	0.005	0.33004	0.0152772	0.00683579	0.00439754
	Slaughter livestock	0.00839748	0.102439	0.0341463	0.0501193	0.005	0.0157162	0.320821	0.334954	0.0923483
	Veterinarian	0.0146956	0.00487805	0.239024	0.350835	0.035	0.33004	0.00654736	0.00531672	0.215479
	Feed livestock	0.411477	0.102439	0.00487805	0.150358	0.005	0.0471486	0.229158	0.0095701	0.153914
	Herd livestock	0.0587824	0.239024	0.102439	0.0071599	0.245	0.00942973	0.0458315	0.239253	0.00439754
	Keep livestock around house	0.00839748	0.102439	0.239024	0.0071599	0.315	0.235743	0.0091663	0.0478505	0.277045
	Keep livestock inside house	0.00839748	0.170732	0.239024	0.0167064	0.005	0.00942973	0.320821	0.00531672	0.0307828

## Sheet: Expert 4
Matrix of pairwise comparisons made by experts in East African livestock urine exposure during analytic hierarchy process, and calculation of livestock urine exposure weights, 2015
Expert 4
Cattle urine exposure
		Birth livestock	Milk Livestock	Clean livestock waste	Slaughter livestock	Veterinarian	Feed livestock	Herd livestock	Keep livestock around house	Keep livestock inside house		Weights	Consistency	Consistency Index	Random index	Consistency Ratio
	Birth livestock	1	0.333333	0.333333	3	3	3	3	5	2		0.129581	10.7383	0.151721	1.46	0.103919
	Milk Livestock	3	1	0.142857	2	3	3	3	5	1		0.135815	10.7671
	Clean livestock waste	3	7	1	7	7	7	7	7	3		0.35451	11.3137
	Slaughter livestock	0.333333	0.5	0.142857	1	5	3	5	5	3		0.125377	10.0962
	Veterinarian	0.333333	0.333333	0.142857	0.2	1	0.333333	3	2	0.333333		0.0435117	9.79203
	Feed livestock	0.333333	0.333333	0.142857	0.333333	3	1	2	3	1		0.0614923	9.89501
	Herd livestock	0.333333	0.333333	0.142857	0.2	0.333333	0.5	1	3	1		0.0416998	9.67086
	Keep livestock around house	0.2	0.2	0.142857	0.2	0.5	0.333333	0.333333	1	0.142857		0.0220622	9.93976
	Keep livestock inside house	0.5	1	0.333333	0.333333	3	1	1	7	1		0.0859516	9.71106
		9.03333	11.0333	2.52381	14.2667	25.8333	19.1667	25.3333	38	12.4762
	Birth livestock	0.110701	0.0302115	0.132075	0.21028	0.116129	0.156522	0.118421	0.131579	0.160305
	Milk Livestock	0.332103	0.0906344	0.0566038	0.140187	0.116129	0.156522	0.118421	0.131579	0.0801527
	Clean livestock waste	0.332103	0.634441	0.396226	0.490654	0.270968	0.365217	0.276316	0.184211	0.240458
	Slaughter livestock	0.0369004	0.0453172	0.0566038	0.0700935	0.193548	0.156522	0.197368	0.131579	0.240458
	Veterinarian	0.0369004	0.0302115	0.0566038	0.0140187	0.0387097	0.0173913	0.118421	0.0526316	0.0267176
	Feed livestock	0.0369004	0.0302115	0.0566038	0.0233645	0.116129	0.0521739	0.0789474	0.0789474	0.0801527
	Herd livestock	0.0369004	0.0302115	0.0566038	0.0140187	0.0129032	0.026087	0.0394737	0.0789474	0.0801527
	Keep livestock around house	0.0221402	0.0181269	0.0566038	0.0140187	0.0193548	0.0173913	0.0131579	0.0263158	0.0114504
	Keep livestock inside house	0.0553506	0.0906344	0.132075	0.0233645	0.116129	0.0521739	0.0394737	0.184211	0.0801527
Pig urine exposure
		Birth livestock	Clean livestock waste	Slaughter livestock	Veterinarian	Feed livestock	Keep livestock around house	Keep livestock inside house		Weights	Consistency	Consistency Index	Random index	Consistency Ratio
	Birth livestock	1	0.333333	3	3	3	5	2		0.14537	8.47066	0.117197	1.43	0.0819558
	Clean livestock waste	3	1	7	7	7	7	3		0.325691	8.52892
	Slaughter livestock	0.333333	0.142857	1	5	3	5	3		0.126529	7.75091
	Veterinarian	0.333333	0.142857	0.2	1	0.333333	2	0.333333		0.0347104	7.33468
	Feed livestock	0.333333	0.142857	0.333333	3	1	3	1		0.0634674	7.37971
	Keep livestock around house	0.2	0.142857	0.2	0.5	0.333333	1	0.142857		0.0238964	7.3838
	Keep livestock inside house	0.5	0.333333	0.333333	3	1	7	1		0.0919224	7.07359
		5.7	2.2381	12.0667	22.5	15.6667	30	10.4762
	Birth livestock	0.110701	0.132075	0.21028	0.116129	0.156522	0.131579	0.160305
	Clean livestock waste	0.332103	0.396226	0.490654	0.270968	0.365217	0.184211	0.240458
	Slaughter livestock	0.0369004	0.0566038	0.0700935	0.193548	0.156522	0.131579	0.240458
	Veterinarian	0.0369004	0.0566038	0.0140187	0.0387097	0.0173913	0.0526316	0.0267176
	Feed livestock	0.0369004	0.0566038	0.0233645	0.116129	0.0521739	0.0789474	0.0801527
	Keep livestock around house	0.0221402	0.0566038	0.0140187	0.0193548	0.0173913	0.0263158	0.0114504
	Keep livestock inside house	0.0553506	0.132075	0.0233645	0.116129	0.0521739	0.184211	0.0801527

## Sheet: Expert 5
Matrix of pairwise comparisons made by experts in East African livestock urine exposure during analytic hierarchy process, and calculation of livestock urine exposure weights, 2015
Expert 5
Cattle urine exposure
		Birth livestock	Milk Livestock	Clean livestock waste	Slaughter livestock	Veterinarian	Feed livestock	Herd livestock	Keep livestock around house	Keep livestock inside house		Weights	Consistency	Consistency Index	Random index	Consistency Ratio
	Birth livestock	1	1	0.142857	7	7	7	7	7	0.142857		0.127451	14.4169	0.374455	1.46	0.256476
	Milk Livestock	1	1	0.111111	7	7	7	4	7	0.142857		0.11749	14.986
	Clean livestock waste	7	9	1	7	7	7	7	7	1		0.277802	14.412
	Slaughter livestock	0.142857	0.142857	0.142857	1	0.142857	7	3	3	0.142857		0.0507846	9.9559
	Veterinarian	0.142857	0.142857	0.142857	7	1	7	7	7	0.142857		0.0941483	11.2866
	Feed livestock	0.142857	0.142857	0.142857	0.142857	0.142857	1	1	3	0.2		0.0286781	9.0531
	Herd livestock	0.142857	0.25	0.142857	0.333333	0.142857	1	1	1	0.142857		0.0226408	10.0028
	Keep livestock around house	0.142857	0.142857	0.142857	0.333333	0.142857	0.333333	1	1	0.142857		0.0202585	9.61392
	Keep livestock inside house	7	7	1	7	7	5	7	7	1		0.260746	14.2336
		16.7143	18.8214	2.96825	36.8095	29.5714	42.3333	38	43	3.05714
	Birth livestock	0.0598291	0.0531309	0.0481283	0.190168	0.236715	0.165354	0.184211	0.162791	0.046729
	Milk Livestock	0.0598291	0.0531309	0.0374332	0.190168	0.236715	0.165354	0.105263	0.162791	0.046729
	Clean livestock waste	0.418803	0.478178	0.336898	0.190168	0.236715	0.165354	0.184211	0.162791	0.327103
	Slaughter livestock	0.00854701	0.00759013	0.0481283	0.0271669	0.00483092	0.165354	0.0789474	0.0697674	0.046729
	Veterinarian	0.00854701	0.00759013	0.0481283	0.190168	0.0338164	0.165354	0.184211	0.162791	0.046729
	Feed livestock	0.00854701	0.00759013	0.0481283	0.00388098	0.00483092	0.023622	0.0263158	0.0697674	0.0654206
	Herd livestock	0.00854701	0.0132827	0.0481283	0.00905563	0.00483092	0.023622	0.0263158	0.0232558	0.046729
	Keep livestock around house	0.00854701	0.00759013	0.0481283	0.00905563	0.00483092	0.00787402	0.0263158	0.0232558	0.046729
	Keep livestock inside house	0.418803	0.371917	0.336898	0.190168	0.236715	0.11811	0.184211	0.162791	0.327103

## Sheet: Expert 6
Matrix of pairwise comparisons made by experts in East African livestock urine exposure during analytic hierarchy process, and calculation of livestock urine exposure weights, 2015
Expert 6
Cattle urine exposure
		Birth livestock	Milk Livestock	Clean livestock waste	Slaughter livestock	Veterinarian	Feed livestock	Herd livestock	Keep livestock around house	Keep livestock inside house		Weights	Consistency	Consistency Index	Random index	Consistency Ratio
	Birth livestock	1	0.2	0.142857	0.2	0.2	7	0.142857	0.142857	0.142857		0.0363642	15.5406	0.978951	1.46	0.670514
	Milk Livestock	5	1	0.142857	0.2	6	7	5	0.142857	0.142857		0.0826387	17.0873
	Clean livestock waste	7	7	1	7	9	7	1	7	0.142857		0.184335	19.604
	Slaughter livestock	5	5	0.142857	1	0.142857	0.2	5	0.142857	0.142857		0.0630964	15.8297
	Veterinarian	5	0.166667	0.111111	7	1	0.142857	7	0.142857	0.142857		0.0714988	15.6801
	Feed livestock	0.142857	0.142857	0.142857	5	7	1	1	0.142857	0.166667		0.0552244	18.7119
	Herd livestock	7	0.2	1	0.2	0.142857	1	1	0.142857	0.142857		0.0454359	14.1919
	Keep livestock around house	7	7	0.142857	7	7	7	7	1	0.125		0.147768	18.2253
	Keep livestock inside house	7	7	7	7	7	6	7	8	1		0.313639	16.6137
		44.1429	27.7095	9.8254	34.6	37.4857	36.3429	34.1429	16.8571	2.14881
	Birth livestock	0.0226537	0.00721774	0.0145396	0.00578035	0.00533537	0.19261	0.0041841	0.00847458	0.066482
	Milk Livestock	0.113269	0.0360887	0.0145396	0.00578035	0.160061	0.19261	0.146444	0.00847458	0.066482
	Clean livestock waste	0.158576	0.252621	0.101777	0.202312	0.240091	0.19261	0.0292887	0.415254	0.066482
	Slaughter livestock	0.113269	0.180443	0.0145396	0.0289017	0.00381098	0.00550314	0.146444	0.00847458	0.066482
	Veterinarian	0.113269	0.00601478	0.0113086	0.202312	0.0266768	0.00393082	0.205021	0.00847458	0.066482
	Feed livestock	0.00323625	0.00515553	0.0145396	0.144509	0.186738	0.0275157	0.0292887	0.00847458	0.0775623
	Herd livestock	0.158576	0.00721774	0.101777	0.00578035	0.00381098	0.0275157	0.0292887	0.00847458	0.066482
	Keep livestock around house	0.158576	0.252621	0.0145396	0.202312	0.186738	0.19261	0.205021	0.059322	0.0581717
	Keep livestock inside house	0.158576	0.252621	0.712439	0.202312	0.186738	0.165094	0.205021	0.474576	0.465374

## Sheet: Expert 7
Matrix of pairwise comparisons made by experts in East African livestock urine exposure during analytic hierarchy process, and calculation of livestock urine exposure weights, 2015
Expert 7
Cattle urine exposure
		Birth livestock	Milk Livestock	Clean livestock waste	Slaughter livestock	Veterinarian	Feed livestock	Herd livestock	Keep livestock around house	Keep livestock inside house		Weights	Consistency	Consistency Index	Random index	Consistency Ratio
	Birth livestock	1	0.142857	0.142857	7	1	0.333333	7	0.2	0.142857		0.0509228	10.4263	0.548405	1.46	0.37562
	Milk Livestock	7	1	0.142857	7	1	3	5	5	3		0.193104	14.1309
	Clean livestock waste	7	7	1	5	3	1	7	0.2	0.142857		0.158859	15.1016
	Slaughter livestock	0.142857	0.142857	0.2	1	0.2	0.2	5	0.142857	0.142857		0.0240768	10.7701
	Veterinarian	1	1	0.333333	5	1	0.142857	5	0.142857	0.142857		0.0503031	12.3639
	Feed livestock	3	0.333333	1	5	7	1	1	0.142857	0.142857		0.0746825	13.4066
	Herd livestock	0.142857	0.2	0.142857	0.2	0.2	1	1	0.142857	0.111111		0.0163876	13.9034
	Keep livestock around house	5	0.2	5	7	7	7	7	1	0.142857		0.168331	14.5643
	Keep livestock inside house	7	0.333333	7	7	7	7	9	7	1		0.263332	15.8181
		31.2857	10.3524	14.9619	44.2	27.4	20.6762	47	13.9714	4.96825
	Birth livestock	0.0319635	0.0137994	0.00954806	0.158371	0.0364964	0.0161216	0.148936	0.0143149	0.028754
	Milk Livestock	0.223744	0.0965961	0.00954806	0.158371	0.0364964	0.145094	0.106383	0.357873	0.603834
	Clean livestock waste	0.223744	0.676173	0.0668364	0.113122	0.109489	0.0483648	0.148936	0.0143149	0.028754
	Slaughter livestock	0.00456621	0.0137994	0.0133673	0.0226244	0.00729927	0.00967296	0.106383	0.0102249	0.028754
	Veterinarian	0.0319635	0.0965961	0.0222788	0.113122	0.0364964	0.00690926	0.106383	0.0102249	0.028754
	Feed livestock	0.0958904	0.0321987	0.0668364	0.113122	0.255474	0.0483648	0.0212766	0.0102249	0.028754
	Herd livestock	0.00456621	0.0193192	0.00954806	0.00452489	0.00729927	0.0483648	0.0212766	0.0102249	0.0223642
	Keep livestock around house	0.159817	0.0193192	0.334182	0.158371	0.255474	0.338554	0.148936	0.0715746	0.028754
	Keep livestock inside house	0.223744	0.0321987	0.467855	0.158371	0.255474	0.338554	0.191489	0.501022	0.201278

## Sheet: Expert 8
Matrix of pairwise comparisons made by experts in East African livestock urine exposure during analytic hierarchy process, and calculation of livestock urine exposure weights, 2015
Expert 8
Cattle urine exposure
		Birth livestock	Milk Livestock	Clean livestock waste	Slaughter livestock	Veterinarian	Feed livestock	Herd livestock	Keep livestock around house	Keep livestock inside house		Weights	Consistency	Consistency Index	Random index	Consistency Ratio
	Birth livestock	1	3	3	0.2	5	3	3	3	3		0.180232	10.7354	0.13959	1.46	0.0956095
	Milk Livestock	0.333333	1	0.5	0.2	3	0.333333	3	2	3		0.0917646	9.46089
	Clean livestock waste	0.333333	2	1	0.2	3	3	3	3	3		0.134468	10.1897
	Slaughter livestock	5	5	5	1	5	3	3	2	2		0.281603	11.4547
	Veterinarian	0.2	0.333333	0.333333	0.2	1	0.333333	1	1	1		0.0419052	9.72639
	Feed livestock	0.333333	3	0.333333	0.333333	3	1	1	3	3		0.108187	10.0336
	Herd livestock	0.333333	0.333333	0.333333	0.333333	1	1	1	1	1		0.0539914	10.0255
	Keep livestock around house	0.333333	0.5	0.333333	0.5	1	0.333333	1	1	1		0.054522	9.74637
	Keep livestock inside house	0.333333	0.333333	0.333333	0.5	1	0.333333	1	1	1		0.0533272	9.67794
		8.2	15.5	11.1667	3.46667	23	12.3333	17	17	18
	Birth livestock	0.121951	0.193548	0.268657	0.0576923	0.217391	0.243243	0.176471	0.176471	0.166667
	Milk Livestock	0.0406504	0.0645161	0.0447761	0.0576923	0.130435	0.027027	0.176471	0.117647	0.166667
	Clean livestock waste	0.0406504	0.129032	0.0895522	0.0576923	0.130435	0.243243	0.176471	0.176471	0.166667
	Slaughter livestock	0.609756	0.322581	0.447761	0.288462	0.217391	0.243243	0.176471	0.117647	0.111111
	Veterinarian	0.0243902	0.0215054	0.0298507	0.0576923	0.0434783	0.027027	0.0588235	0.0588235	0.0555556
	Feed livestock	0.0406504	0.193548	0.0298507	0.0961538	0.130435	0.0810811	0.0588235	0.176471	0.166667
	Herd livestock	0.0406504	0.0215054	0.0298507	0.0961538	0.0434783	0.0810811	0.0588235	0.0588235	0.0555556
	Keep livestock around house	0.0406504	0.0322581	0.0298507	0.144231	0.0434783	0.027027	0.0588235	0.0588235	0.0555556
	Keep livestock inside house	0.0406504	0.0215054	0.0298507	0.144231	0.0434783	0.027027	0.0588235	0.0588235	0.0555556
Pig urine exposure
		Birth livestock	Clean livestock waste	Slaughter livestock	Veterinarian	Feed livestock	Keep livestock around house	Keep livestock inside house		Weights	Consistency	Consistency Index	Random index	Consistency Ratio
	Birth livestock	1	3	0.2	5	3	3	3		0.178867	8.3214	0.160592	1.43	0.112302
	Clean livestock waste	0.333333	1	0.2	3	3	3	3		0.129244	7.93759
	Slaughter livestock	5	5	1	5	3	2	2		0.290767	8.8759
	Veterinarian	0.2	0.333333	0.2	1	0.333333	1	1		0.0424025	7.73386
	Feed livestock	0.333333	0.333333	0.333333	3	1	3	3		0.103044	7.49589
	Keep livestock around house	0.333333	0.333333	0.5	1	0.333333	1	1		0.057088	7.69013
	Keep livestock inside house	0.333333	0.333333	0.5	1	0.333333	1	1		0.057088	7.69013
		7.53333	10.3333	2.93333	19	11	14	14
	Birth livestock	0.121951	0.268657	0.0576923	0.217391	0.243243	0.176471	0.166667
	Clean livestock waste	0.0406504	0.0895522	0.0576923	0.130435	0.243243	0.176471	0.166667
	Slaughter livestock	0.609756	0.447761	0.288462	0.217391	0.243243	0.117647	0.111111
	Veterinarian	0.0243902	0.0298507	0.0576923	0.0434783	0.027027	0.0588235	0.0555556
	Feed livestock	0.0406504	0.0298507	0.0961538	0.130435	0.0810811	0.176471	0.166667
	Keep livestock around house	0.0406504	0.0298507	0.144231	0.0434783	0.027027	0.0588235	0.0555556
	Keep livestock inside house	0.0406504	0.0298507	0.144231	0.0434783	0.027027	0.0588235	0.0555556

## Sheet: Expert 9
Matrix of pairwise comparisons made by experts in East African livestock urine exposure during analytic hierarchy process, and calculation of livestock urine exposure weights, 2015
Expert 9
Cattle urine exposure
		Birth livestock	Milk Livestock	Clean livestock waste	Slaughter livestock	Veterinarian	Feed livestock	Herd livestock	Keep livestock around house	Keep livestock inside house		Weights	Consistency	Consistency Index	Random index	Consistency Ratio
	Birth livestock	1	7	0.142857	7	0.142857	7	0.142857	7	0.142857		0.0885577	16.2825	0.983831	1.46	0.673857
	Milk Livestock	0.142857	1	0.142857	7	0.142857	7	0.2	5	0.142857		0.062265	15.6468
	Clean livestock waste	7	7	1	7	9	7	7	8	7		0.290852	19.1339
	Slaughter livestock	0.142857	0.142857	0.142857	1	0.142857	0.166667	0.142857	7	0.142857		0.0282615	9.2277
	Veterinarian	7	7	0.111111	7	1	6	0.142857	7	8		0.148419	21.1589
	Feed livestock	0.142857	0.142857	0.142857	6	0.166667	1	0.142857	7	7		0.0744467	19.4533
	Herd livestock	7	5	0.142857	7	7	7	1	6	0.125		0.150792	19.7609
	Keep livestock around house	0.142857	0.2	0.125	0.142857	0.142857	0.142857	0.166667	1	0.166667		0.0134072	11.9122
	Keep livestock inside house	7	7	0.142857	7	0.125	0.142857	8	6	1		0.142999	19.2596
		29.5714	34.4857	2.09325	49.1429	17.8631	35.4524	16.9381	54	23.7202
	Birth livestock	0.0338164	0.202983	0.0682464	0.142442	0.00799733	0.197448	0.00843407	0.12963	0.00602258
	Milk Livestock	0.00483092	0.0289975	0.0682464	0.142442	0.00799733	0.197448	0.0118077	0.0925926	0.00602258
	Clean livestock waste	0.236715	0.202983	0.477725	0.142442	0.503832	0.197448	0.41327	0.148148	0.295107
	Slaughter livestock	0.00483092	0.0041425	0.0682464	0.0203488	0.00799733	0.00470114	0.00843407	0.12963	0.00602258
	Veterinarian	0.236715	0.202983	0.0530806	0.142442	0.0559813	0.169241	0.00843407	0.12963	0.337265
	Feed livestock	0.00483092	0.0041425	0.0682464	0.122093	0.00933022	0.0282069	0.00843407	0.12963	0.295107
	Herd livestock	0.236715	0.144988	0.0682464	0.142442	0.391869	0.197448	0.0590385	0.111111	0.00526976
	Keep livestock around house	0.00483092	0.0057995	0.0597156	0.00290698	0.00799733	0.00402955	0.00983975	0.0185185	0.00702635
	Keep livestock inside house	0.236715	0.202983	0.0682464	0.142442	0.00699767	0.00402955	0.472308	0.111111	0.0421581

## Sheet: Expert 10
Matrix of pairwise comparisons made by experts in East African livestock urine exposure during analytic hierarchy process, and calculation of livestock urine exposure weights, 2015
Expert 10
Cattle urine exposure
		Birth livestock	Milk Livestock	Clean livestock waste	Slaughter livestock	Veterinarian	Feed livestock	Herd livestock	Keep livestock around house	Keep livestock inside house		Weights		Consistency Index	Random index	Consistency Ratio
	Birth livestock	1	0.142857	0.111111	3	0.333333	3	3	3	3		#VALUE!		#VALUE!	1.46	#VALUE!
	Milk Livestock	7	1	3	#VALUE!	5	7	7	7	3		#VALUE!
	Clean livestock waste	9	0.333333	1	7	7	9	9	7	7		#VALUE!
	Slaughter livestock	0.333333	Not answered	0.142857	1	0.142857	0.333333	0.333333	0.2	0.333333		#VALUE!
	Veterinarian	3	0.2	0.142857	7	1	0.2	0.333333	0.2	0.2		#VALUE!
	Feed livestock	0.333333	0.142857	0.111111	3	5	1	0.333333	0.333333	0.333333		#VALUE!
	Herd livestock	0.333333	0.142857	0.111111	3	3	3	1	0.333333	0.333333		#VALUE!
	Keep livestock around house	0.333333	0.142857	0.142857	5	5	3	3	1	0.2		#VALUE!
	Keep livestock inside house	0.333333	0.333333	0.142857	3	5	3	3	5	1		#VALUE!
		21.6667	2.4381	4.90476	#VALUE!	31.4762	29.5333	27	24.0667	15.4
	Birth livestock	0.0461538	0.0585938	0.0226537	#VALUE!	0.01059	0.10158	0.111111	0.124654	0.194805			#VALUE!
	Milk Livestock	0.323077	0.410156	0.61165	#VALUE!	0.15885	0.23702	0.259259	0.290859	0.194805			#VALUE!
	Clean livestock waste	0.415385	0.136719	0.203883	#VALUE!	0.22239	0.30474	0.333333	0.290859	0.454545			#VALUE!
	Slaughter livestock	0.0153846	#VALUE!	0.0291262	#VALUE!	0.00453858	0.0112867	0.0123457	0.00831025	0.021645			#VALUE!
	Veterinarian	0.138462	0.0820313	0.0291262	#VALUE!	0.03177	0.00677201	0.0123457	0.00831025	0.012987			#VALUE!
	Feed livestock	0.0153846	0.0585938	0.0226537	#VALUE!	0.15885	0.03386	0.0123457	0.0138504	0.021645			#VALUE!
	Herd livestock	0.0153846	0.0585938	0.0226537	#VALUE!	0.0953101	0.10158	0.037037	0.0138504	0.021645			#VALUE!
	Keep livestock around house	0.0153846	0.0585938	0.0291262	#VALUE!	0.15885	0.10158	0.111111	0.0415512	0.012987			#VALUE!
	Keep livestock inside house	0.0153846	0.136719	0.0291262	#VALUE!	0.15885	0.10158	0.111111	0.207756	0.0649351			#VALUE!

[truncated: 12 more sheets: Expert 11, Expert 12, Expert 13, Expert 14, Expert 15, Expert 16, Expert 17, Expert 18, Expert 19, Expert 20, Geometric mean cattle + goats, Geometric mean pigs]
