# Supplementary material for: Risk factors for human acute leptospirosis in northern Tanzania
Source: PLoS Negl Trop Dis. 2018 Jun 7;12(6):e0006372. doi: 10.1371/journal.pntd.0006372 (PMC5991637; doi:10.1371/journal.pntd.0006372)
Supplement: S3 Table — (XLSX) [file pntd.0006372.s004.xlsx]

## Sheet: Expert 1
Matrix of pairwise comparisons made by experts in rodent urine exposure in East Africa during analytic hierarchy process, and calculation of rodent urine exposure weights, 2015
Expert 1
		Plumber	Kill rodents	Handle rodent carcasses	See rodents in kitchen	See rodents in house	See evience of rodents in house	See evidence of rodents in compound	See evidence of rodents in fields	Sugar cane worker	Subsistance farmer	Weights	Consistency	Consistency Index	Random index	Consistency Ratio
	Plumber	1	0.142857	0.142857	0.111111	0.111111	0.111111	0.111111	0.111111	0.25	0.333333	0.0138462	10.5503	0.147804	1.48	0.0998675
	Kill rodents	7	1	1	0.111111	0.111111	0.111111	0.111111	0.111111	0.2	0.166667	0.0267923	9.78154
	Handle rodent carcasses	7	1	1	0.111111	0.111111	0.111111	0.111111	0.111111	0.166667	0.142857	0.0266419	9.71357
	See rodents in kitchen	9	9	9	1	0.5	0.5	0.5	0.5	4	3	0.11976	12.3209
	See rodents in house	9	9	9	2	1	1	1	1	5	5	0.177227	11.9602
	See evience of rodents in house	9	9	9	2	1	1	1	1	3	3	0.1682	11.2246
	See evidence of rodents in compound	9	9	9	2	1	1	1	1	5	5	0.177227	11.9602
	See evidence of rodents in fields	9	9	9	2	1	1	1	1	4	4	0.172713	11.602
	Sugar cane worker	4	5	6	0.25	0.2	0.333333	0.2	0.25	1	0.5	0.0550229	11.5354
	Subsistance farmer	3	6	7	0.333333	0.2	0.333333	0.2	0.25	2	1	0.0608294	12.6537
		67	58.1429	60.1429	9.91667	5.23333	5.5	5.23333	5.33333	24.6167	22.1429
	Plumber	0.0149254	0.002457	0.0023753	0.0112045	0.0212314	0.020202	0.0212314	0.0208333	0.0101557	0.0150538
	Kill rodents	0.104478	0.017199	0.0166271	0.0112045	0.0212314	0.020202	0.0212314	0.0208333	0.00812458	0.00752688
	Handle rodent carcasses	0.104478	0.017199	0.0166271	0.0112045	0.0212314	0.020202	0.0212314	0.0208333	0.00677048	0.00645161
	See rodents in kitchen	0.134328	0.154791	0.149644	0.10084	0.0955414	0.0909091	0.0955414	0.09375	0.162492	0.135484
	See rodents in house	0.134328	0.154791	0.149644	0.201681	0.191083	0.181818	0.191083	0.1875	0.203114	0.225806
	See evience of rodents in house	0.134328	0.154791	0.149644	0.201681	0.191083	0.181818	0.191083	0.1875	0.121869	0.135484
	See evidence of rodents in compound	0.134328	0.154791	0.149644	0.201681	0.191083	0.181818	0.191083	0.1875	0.203114	0.225806
	See evidence of rodents in fields	0.134328	0.154791	0.149644	0.201681	0.191083	0.181818	0.191083	0.1875	0.162492	0.180645
	Sugar cane worker	0.0597015	0.0859951	0.0997625	0.0252101	0.0382166	0.0606061	0.0382166	0.046875	0.0406229	0.0225806
	Subsistance farmer	0.0447761	0.103194	0.11639	0.0336134	0.0382166	0.0606061	0.0382166	0.046875	0.0812458	0.0451613

## Sheet: Expert 2
Matrix of pairwise comparisons made by experts in rodent urine exposure in East Africa during analytic hierarchy process, and calculation of rodent urine exposure weights, 2015
Expert 2
		Plumber	Kill rodents	Handle rodent carcasses	See rodents in kitchen	See rodents in house	See evience of rodents in house	See evidence of rodents in compound	See evidence of rodents in fields	Sugar cane worker	Subsistance farmer	Weights	Consistency	Consistency Index	Random index	Consistency Ratio
	Plumber	1	3	3	5	6	7	7	7	2	2	0.247051	11.05	0.0839998	1.49	0.0563757
	Kill rodents	0.333333	1	1	3	4	5	5	5	0.333333	0.333333	0.104604	11.2602
	Handle rodent carcasses	0.333333	1	1	3	4	5	5	5	0.333333	0.333333	0.104604	11.2602
	See rodents in kitchen	0.2	0.333333	0.333333	1	3	3	5	5	0.2	0.2	0.0669392	10.6157
	See rodents in house	0.166667	0.25	0.25	0.333333	1	1	3	3	0.2	0.2	0.0388542	10.2433
	See evience of rodents in house	0.142857	0.2	0.2	0.333333	1	1	3	3	0.2	0.2	0.0373456	10.2195
	See evidence of rodents in compound	0.142857	0.2	0.2	0.2	0.333333	0.333333	1	1	0.2	0.2	0.0224796	10.3209
	See evidence of rodents in fields	0.142857	0.2	0.2	0.2	0.333333	0.333333	1	1	0.2	0.2	0.0224796	10.3209
	Sugar cane worker	0.5	3	3	5	5	5	5	5	1	1	0.177821	11.5132
	Subsistance farmer	0.5	3	3	5	5	5	5	5	1	1	0.177821	11.5132
		3.4619	12.1833	12.1833	23.0667	29.6667	32.6667	40	40	5.66667	5.66667
	Plumber	0.288858	0.246238	0.246238	0.216763	0.202247	0.214286	0.175	0.175	0.352941	0.352941
	Kill rodents	0.0962861	0.0820793	0.0820793	0.130058	0.134831	0.153061	0.125	0.125	0.0588235	0.0588235
	Handle rodent carcasses	0.0962861	0.0820793	0.0820793	0.130058	0.134831	0.153061	0.125	0.125	0.0588235	0.0588235
	See rodents in kitchen	0.0577717	0.0273598	0.0273598	0.0433526	0.101124	0.0918367	0.125	0.125	0.0352941	0.0352941
	See rodents in house	0.0481431	0.0205198	0.0205198	0.0144509	0.0337079	0.0306122	0.075	0.075	0.0352941	0.0352941
	See evience of rodents in house	0.0412655	0.0164159	0.0164159	0.0144509	0.0337079	0.0306122	0.075	0.075	0.0352941	0.0352941
	See evidence of rodents in compound	0.0412655	0.0164159	0.0164159	0.00867052	0.011236	0.0102041	0.025	0.025	0.0352941	0.0352941
	See evidence of rodents in fields	0.0412655	0.0164159	0.0164159	0.00867052	0.011236	0.0102041	0.025	0.025	0.0352941	0.0352941
	Sugar cane worker	0.144429	0.246238	0.246238	0.216763	0.168539	0.153061	0.125	0.125	0.176471	0.176471
	Subsistance farmer	0.144429	0.246238	0.246238	0.216763	0.168539	0.153061	0.125	0.125	0.176471	0.176471

## Sheet: Expert 3
Matrix of pairwise comparisons made by experts in rodent urine exposure in East Africa during analytic hierarchy process, and calculation of rodent urine exposure weights, 2015
Expert 3
		Plumber	Kill rodents	Handle rodent carcasses	See rodents in kitchen	See rodents in house	See evience of rodents in house	See evidence of rodents in compound	See evidence of rodents in fields	Sugar cane worker	Subsistance farmer	Weights	Consistency	Consistency Index	Random index	Consistency Ratio
	Plumber	1	0.142857	0.142857	0.142857	0.2	1	3	3	0.125	0.142857	0.0258729	13.3096	0.544814	1.49	0.365647
	Kill rodents	7	1	0.142857	0.166667	0.166667	5	7	7	0.2	0.166667	0.0675102	12.9444
	Handle rodent carcasses	7	7	1	7	7	7	8	9	0.125	0.125	0.148331	19.4242
	See rodents in kitchen	7	6	0.142857	1	8	9	9	9	0.142857	0.142857	0.123982	16.9055
	See rodents in house	5	6	0.142857	0.125	1	5	7	8	0.142857	0.142857	0.0800921	15.2752
	See evience of rodents in house	1	0.2	0.142857	0.111111	0.2	1	0.2	0.166667	0.111111	0.111111	0.0142583	11.8575
	See evidence of rodents in compound	0.333333	0.142857	0.125	0.111111	0.142857	5	1	8	0.142857	0.166667	0.0361078	11.7089
	See evidence of rodents in fields	0.333333	0.142857	0.111111	0.111111	0.125	6	0.125	1	0.111111	0.125	0.0224249	10.1467
	Sugar cane worker	8	5	8	7	7	9	7	9	1	2	0.263853	18.7307
	Subsistance farmer	7	6	8	7	7	9	6	8	0.5	1	0.217568	18.7307
		43.6667	31.6286	17.9504	22.7679	30.8345	57	48.325	62.1667	2.60079	4.12302
	Plumber	0.0229008	0.00451671	0.00795844	0.00627451	0.00648624	0.0175439	0.0620797	0.0482574	0.0480623	0.0346487
	Kill rodents	0.160305	0.031617	0.00795844	0.00732026	0.0054052	0.0877193	0.144853	0.112601	0.0768996	0.0404235
	Handle rodent carcasses	0.160305	0.221319	0.0557091	0.307451	0.227018	0.122807	0.165546	0.144772	0.0480623	0.0303176
	See rodents in kitchen	0.160305	0.189702	0.00795844	0.0439216	0.259449	0.157895	0.186239	0.144772	0.0549283	0.0346487
	See rodents in house	0.114504	0.189702	0.00795844	0.0054902	0.0324312	0.0877193	0.144853	0.128686	0.0549283	0.0346487
	See evience of rodents in house	0.0229008	0.0063234	0.00795844	0.00488017	0.00648624	0.0175439	0.00413864	0.00268097	0.042722	0.026949
	See evidence of rodents in compound	0.00763359	0.00451671	0.00696363	0.00488017	0.00463303	0.0877193	0.0206932	0.128686	0.0549283	0.0404235
	See evidence of rodents in fields	0.00763359	0.00451671	0.0061899	0.00488017	0.0040539	0.105263	0.00258665	0.0160858	0.042722	0.0303176
	Sugar cane worker	0.183206	0.158085	0.445673	0.307451	0.227018	0.157895	0.144853	0.144772	0.384498	0.485082
	Subsistance farmer	0.160305	0.189702	0.445673	0.307451	0.227018	0.157895	0.124159	0.128686	0.192249	0.242541

## Sheet: Expert 4
Matrix of pairwise comparisons made by experts in rodent urine exposure in East Africa during analytic hierarchy process, and calculation of rodent urine exposure weights, 2015
Expert 4
		Plumber	Kill rodents	Handle rodent carcasses	See rodents in kitchen	See rodents in house	See evience of rodents in house	See evidence of rodents in compound	See evidence of rodents in fields	Sugar cane worker	Subsistance farmer	Weights	Consistency	Consistency Index	Random index	Consistency Ratio
	Plumber	1	3	0.2	3	4	5	6	6	3	2	0.153174	12.018	0.263851	1.46	0.18072
	Kill rodents	0.333333	1	0.2	3	4	5	6	6	1	1	0.105118	11.5606
	Handle rodent carcasses	5	5	1	6	7	7	8	8	6	6	0.346571	12.0128
	See rodents in kitchen	0.333333	0.333333	0.166667	1	3	4	5	5	0.333333	0.333333	0.0670278	11.0592
	See rodents in house	0.25	0.25	0.142857	0.333333	1	3	5	5	0.25	0.25	0.0496754	10.4059
	See evience of rodents in house	0.2	0.2	0.142857	0.25	0.333333	1	3	4	0.2	0.2	0.0330852	10.1188
	See evidence of rodents in compound	0.166667	0.166667	0.125	0.2	0.2	0.333333	1	1	0.166667	0.166667	0.0180355	10.6177
	See evidence of rodents in fields	0.166667	0.166667	0.125	0.2	0.2	0.25	1	1	0.166667	0.166667	0.0178013	10.6025
	Sugar cane worker	0.333333	1	0.166667	3	4	5	6	6	1	1	0.10375	11.6018
	Subsistance farmer	0.5	1	0.166667	3	4	5	6	6	1	1	0.105762	11.6224
		8.28333	12.1167	2.43571	19.9833	27.7333	35.5833	47	48	13.1167	12.1167
	Plumber	0.120724	0.247593	0.0821114	0.150125	0.144231	0.140515	0.12766	0.125	0.228717	0.165062
	Kill rodents	0.0402414	0.0825309	0.0821114	0.150125	0.144231	0.140515	0.12766	0.125	0.0762389	0.0825309
	Handle rodent carcasses	0.603622	0.412655	0.410557	0.30025	0.252404	0.196721	0.170213	0.166667	0.457433	0.495186
	See rodents in kitchen	0.0402414	0.0275103	0.0684262	0.0500417	0.108173	0.112412	0.106383	0.104167	0.025413	0.0275103
	See rodents in house	0.0301811	0.0206327	0.058651	0.0166806	0.0360577	0.0843091	0.106383	0.104167	0.0190597	0.0206327
	See evience of rodents in house	0.0241449	0.0165062	0.058651	0.0125104	0.0120192	0.028103	0.0638298	0.0833333	0.0152478	0.0165062
	See evidence of rodents in compound	0.0201207	0.0137552	0.0513196	0.0100083	0.00721154	0.00936768	0.0212766	0.0208333	0.0127065	0.0137552
	See evidence of rodents in fields	0.0201207	0.0137552	0.0513196	0.0100083	0.00721154	0.00702576	0.0212766	0.0208333	0.0127065	0.0137552
	Sugar cane worker	0.0402414	0.0825309	0.0684262	0.150125	0.144231	0.140515	0.12766	0.125	0.0762389	0.0825309
	Subsistance farmer	0.0603622	0.0825309	0.0684262	0.150125	0.144231	0.140515	0.12766	0.125	0.0762389	0.0825309

## Sheet: Geometric mean
Matrix of pairwise comparisons made by experts in rodent urine exposure in East Africa during analytic hierarchy process, and calculation of rodent urine exposure weights, 2015
Calculation of the geometric mean, and final exposure weight
PID	Plumber	Kill rodents	Handle rat carcasses	See in kitchen	See in house	See evidence in house	See evidence in compound	See evidence in fields	Sugar cane worker	Subsistance farmer	Total
Expert 1 weights	0.0138462	0.0267923	0.0266419	0.11976	0.177227	0.1682	0.177227	0.172713	0.0550229	0.0608294
Expert 2 weights	0.247051	0.104604	0.104604	0.0669392	0.0388542	0.0373456	0.0224796	0.0224796	0.177821	0.177821
Expert 3 weights	0.153174	0.105118	0.346571	0.0670278	0.0496754	0.0330852	0.0180355	0.0178013	0.10375	0.105762
Geometric mean	0.0806184	0.0665395	0.0988482	0.0812984	0.0699364	0.0592333	0.0415734	0.0410382	0.100501	0.104586	0.744174
Normalised geometric mean	0.108333	0.089414	0.132829	0.109247	0.0939786	0.0795961	0.0558652	0.055146	0.135051	0.14054	1
Weights	0.541664	0.44707	0.664147	0.546233	0.469893	0.397981	0.279326	0.27573	0.675254	0.702702	5
Key: PID = Participant identification number
