# Supplementary material for: Risk factors for human acute leptospirosis in northern Tanzania
Source: PLoS Negl Trop Dis. 2018 Jun 7;12(6):e0006372. doi: 10.1371/journal.pntd.0006372 (PMC5991637; doi:10.1371/journal.pntd.0006372)
Supplement: S4 Table — (XLSX) [file pntd.0006372.s005.xlsx]

## Sheet: Expert 1
Matrix of pairwise comparisons made by experts in surface water exposure in East Africa during analytic hierarchy process, and calculation of surface water exposure weights, 2015
Expert 1
		Have standing water in compound	Bathe in surface water	Drink surface water	Wash in surface water	Work in rice field	Walk barefoot	Weights	Consistency	Consistency Index	Random index	Consistency Ratio
	Have standing water in compound	1	0.142857	0.142857	0.142857	0.111111	3	0.0416075	6.18091	0.185173	1.24	0.149333
	Bathe in surface water	7	1	1	1	0.333333	5	0.187388	6.54623
	Drink surface water	7	1	1	3	5	7	0.346916	7.62481
	Wash in surface water	7	1	0.333333	1	2	5	0.180321	7.49688
	Work in rice field	9	3	0.2	0.5	1	7	0.213863	7.1044
	Walk barefoot	0.333333	0.2	0.142857	0.2	0.142857	1	0.0299042	6.60196
		31.3333	6.34286	2.81905	5.84286	8.5873	28
	Have standing water in compound	0.0319149	0.0225225	0.0506757	0.0244499	0.012939	0.107143
	Bathe in surface water	0.223404	0.157658	0.35473	0.171149	0.038817	0.178571
	Drink surface water	0.223404	0.157658	0.35473	0.513447	0.582255	0.25
	Wash in surface water	0.223404	0.157658	0.118243	0.171149	0.232902	0.178571
	Work in rice field	0.287234	0.472973	0.0709459	0.0855746	0.116451	0.25
	Walk barefoot	0.0106383	0.0315315	0.0506757	0.0342298	0.0166359	0.0357143

## Sheet: Expert 2
Matrix of pairwise comparisons made by experts in surface water exposure in East Africa during analytic hierarchy process, and calculation of surface water exposure weights, 2015
Expert 2
		Have standing water in compound	Bathe in surface water	Drink surface water	Wash in surface water	Work in rice field	Walk barefoot	Weights	Consistency	Consistency Index	Random index	Consistency Ratio
	Have standing water in compound	1	0.142857	0.142857	0.5	0.333333	0.5	0.0360447	6.69313	0.220382	1.24	0.177728
	Bathe in surface water	7	1	3	7	7	7	0.425002	7.84792
	Drink surface water	7	0.333333	1	5	7	7	0.278652	8.49365
	Wash in surface water	2	0.142857	0.2	1	0.142857	3	0.0639854	6.32824
	Work in rice field	3	0.142857	0.142857	7	1	7	0.152794	7.29091
	Walk barefoot	2	0.142857	0.142857	0.333333	0.142857	1	0.0435226	5.9576
		22	1.90476	4.62857	20.8333	15.619	25.5
	Have standing water in compound	0.0454545	0.075	0.0308642	0.024	0.0213415	0.0196078
	Bathe in surface water	0.318182	0.525	0.648148	0.336	0.448171	0.27451
	Drink surface water	0.318182	0.175	0.216049	0.24	0.448171	0.27451
	Wash in surface water	0.0909091	0.075	0.0432099	0.048	0.00914634	0.117647
	Work in rice field	0.136364	0.075	0.0308642	0.336	0.0640244	0.27451
	Walk barefoot	0.0909091	0.075	0.0308642	0.016	0.00914634	0.0392157

## Sheet: Expert 3
Matrix of pairwise comparisons made by experts in surface water exposure in East Africa during analytic hierarchy process, and calculation of surface water exposure weights, 2015
Expert 3
		Have standing water in compound	Bathe in surface water	Drink surface water	Wash in surface water	Work in rice field	Walk barefoot	Weights	Consistency	Consistency Index	Random index	Consistency Ratio
	Have standing water in compound	1	0.111111	0.111111	0.25	0.125	0.5	0.0278853	6.41677	0.106072	1.24	0.0855423
	Bathe in surface water	9	1	1	4	2	4	0.296471	6.75111
	Drink surface water	9	1	1	4	2	4	0.296471	6.75111
	Wash in surface water	4	0.25	0.25	1	2	5	0.148362	6.89904
	Work in rice field	8	0.5	0.5	0.5	1	7	0.179546	6.30553
	Walk barefoot	2	0.25	0.25	0.2	0.142857	1	0.0512647	6.0586
		33	3.11111	3.11111	9.95	7.26786	21.5
	Have standing water in compound	0.030303	0.0357143	0.0357143	0.0251256	0.017199	0.0232558
	Bathe in surface water	0.272727	0.321429	0.321429	0.40201	0.275184	0.186047
	Drink surface water	0.272727	0.321429	0.321429	0.40201	0.275184	0.186047
	Wash in surface water	0.121212	0.0803571	0.0803571	0.100503	0.275184	0.232558
	Work in rice field	0.242424	0.160714	0.160714	0.0502513	0.137592	0.325581
	Walk barefoot	0.0606061	0.0803571	0.0803571	0.0201005	0.019656	0.0465116

## Sheet: Expert 4
Matrix of pairwise comparisons made by experts in surface water exposure in East Africa during analytic hierarchy process, and calculation of surface water exposure weights, 2015
Expert 4
		Have standing water in compound	Bathe in surface water	Drink surface water	Wash in surface water	Work in rice field	Walk barefoot	Weights	Consistency	Consistency Index	Random index	Consistency Ratio
	Have standing water in compound	1	0.166667	0.125	0.25	0.333333	0.5	0.0331224	6.35599	0.12863	1.24	0.103734
	Bathe in surface water	6	1	0.166667	3	6	6	0.220444	7.10618
	Drink surface water	8	6	1	6	8	8	0.50025	7.5601
	Wash in surface water	4	0.333333	0.166667	1	5	4	0.137714	6.71051
	Work in rice field	3	0.166667	0.125	0.2	1	2	0.0631937	6.01212
	Walk barefoot	2	0.166667	0.125	0.25	0.5	1	0.0452761	6.114
		24	7.83333	1.70833	10.7	20.8333	21.5
	Have standing water in compound	0.0416667	0.0212766	0.0731707	0.0233645	0.016	0.0232558
	Bathe in surface water	0.25	0.12766	0.097561	0.280374	0.288	0.27907
	Drink surface water	0.333333	0.765957	0.585366	0.560748	0.384	0.372093
	Wash in surface water	0.166667	0.0425532	0.097561	0.0934579	0.24	0.186047
	Work in rice field	0.125	0.0212766	0.0731707	0.0186916	0.048	0.0930233
	Walk barefoot	0.0833333	0.0212766	0.0731707	0.0233645	0.024	0.0465116

## Sheet: Geometric mean surface water
Matrix of pairwise comparisons made by experts in surface water exposure in East Africa during analytic hierarchy process, and calculation of surface water exposure weights, 2015
Calculation of geometic mean, and final exposure weight
PID	Have standing water in compound	Bathe in surface water	Drink surface water	Wash in surface water	Work in rice field	Walk barefoot	Total
Expert 1	0.0416075	0.187388	0.346916	0.180321	0.213863	0.0299042
Expert 2	0.0360447	0.425002	0.278652	0.0639854	0.152794	0.0435226
Expert 3	0.0278853	0.296471	0.296471	0.148362	0.179546	0.0512647
Expert 4	0.0331224	0.220444	0.50025	0.137714	0.0631937	0.0452761
Geometric mean	0.0343066	0.268598	0.34603	0.12391	0.138763	0.0416902	0.953298
Normalised geometric mean	0.0359873	0.281757	0.362982	0.129981	0.145561	0.0437326	1
Weights	0.179936	1.40878	1.81491	0.649903	0.727803	0.218663	5
Key: PID = Participant identification number
